# Supplementary material for: 15 years of PhosphoSitePlus®: integrating post-translationally modified sites, disease variants and isoforms
Source: Nucleic Acids Res. 2018 Nov 16;47(Database issue):D433–41. doi: 10.1093/nar/gky1159 (PMC6324072; doi:10.1093/nar/gky1159)
Supplement: Supplementary Data [file gky1159_supplemental_files.xlsx]

## Sheet: SupplT1 legend
	SUPPLEMENTARY TABLE 1 LEGEND
	COLUMN HEADER	DESCRIPTION
	NAME	HUGO/HUPO gene/protein name
	RSD#	The redidue number within the named protein that is posttranslationally modified
	ACCID	The Swiss-Prot accession number.
	FTID	The Swiss-Prot sequence feature identifier for the variant
	dbSNP	The dbSNP variant identifier.
	AA_CHANGE	The 'wild-type' amino acid, followed by the residue number and the 'variant' amino acid
	MOD TYPE	Modification thpe: PH, phosphorylation; UB, ubiquitylation; AC, acetylation
	MOD-SITE_SEQ	The posttranslationally modified amino acid is in the center flanked by 5 amino acids on each sides; all residues reported to be posttranslationally modified in PSP are in lower case letters.
	VAR_SITE_SEQ	The variant amino acid is in the center flanked by 5 amino acids on each sides; all flanking residues reported to be posttranslationally modified in PSP are in lower case letters.
	LTP	The number of literature references associated with the site that reported using low throughput technology to identify the site
	HTP	The number ofrecords associateed with the site that used high-throughput mass spectrometry to detect the site
	DISEASE	Disease name
	ABBREV	The disease abbreviation
	MIM	Online Mendelian Inheritance in Man (OMIM) entry numbers

## Sheet: SupplT1
		SUPPLEMENTAL TABLE 1. FREQUENTLY OBSERVED PTMS THAT OVERLAP WITH DISEASE-ASSOCIATED VARIANTS
		GENE	RSD#	ACCID	FTID	dbSNP	AA_CHANGE	MOD TYPE	MOD-SITE_SEQ	VAR-SITE_SEQ	LTP	HTP	DISEASE	ABBREV	MIM
		PTPN11	62	Q06124	VAR_015605	rs121918460	Tyr62Asp	PH	QNtGDyyDLyG	QNtGDDyDLyG	0	2116	Noonan syndrome 1	NS1	163950
		LDLR	828	P01130	VAR_005419	rs28942085	Tyr828Cys	PH	FDNPVyQkTTE	FDNPVCQkTTE	0	164	Familial hypercholesterolemia	FH	143890
		PKP2	631	Q99959	VAR_065716	-	Tyr631Cys	PH	ySQNIyIQNRN	ySQNICIQNRN	0	112	Arrhythmogenic right ventricular dysplasia, familial, 9	ARVD9	609040
		BTK	361	Q06187	VAR_006234	rs28935478	Tyr361Cys	PH	PELINyHQHNs	PELINCHQHNs	0	111	X-linked agammaglobulinemia	XLA	300755
		TUBB	222	P07437	VAR_076544	rs864321677	Tyr222Phe	PH	LttPtyGDLNH	LttPtFGDLNH	0	104	Skin creases, congenital symmetric circumferential, 1	CSCSC1	156610
		ACTC1	168	P68032	VAR_046503	-	Tyr168Cys	PH	HNVPIyEGyAL	HNVPICEGyAL	0	92	Cardiomyopathy, familial hypertrophic 11	CMH11	612098
		KRT10;KRT14;KRT17	160;129;98	P13645P02533;Q04695	VAR_003831;VAR_010445;;VAR_003851	rs58414354;rs60470268;rs28933088	Tyr160Asp;Tyr129Asp;Tyr98Asp	PH	DRLAsyLDkVR	DRLAsDLDkVR	0	79	Epidermolytic hyperkeratosis;Epidermolytic hyperkeratosis;Pachyonychia congenita 2	EHK	113800
		GNAS	338	P63092	VAR_031881	-	Lys338Asn	UB	RVtRAkyFIRD	RVtRANyFIRD	0	47	Pseudohypoparathyroidism 1A	PHP1A	103580
		HMGCL	48	P35914	VAR_058441	-	Lys48Asn	AC	GLQNEkNIVST	GLQNENNIVST	0	45	3-hydroxy-3-methylglutaryl-CoA lyase deficiency	HMGCLD	246450
		PDHA1	231	P08559	VAR_004957	-	Thr231Ala	PH	RyGMGtsVERA	RyGMGAsVERA	0	40	Pyruvate dehydrogenase E1-alpha deficiency	PDHAD	312170
		UPF3B	160	Q9BZI7	VAR_037666	rs122468182	Tyr160Asp	PH	DDDPEyRKFLE	DDDPEDRKFLE	0	38	Mental retardation, X-linked, syndromic, 14	MRXS14	300676
		PKLR	348	P30613	VAR_011456	-	Lys348Asn	AC	EIPAEkVFLAQ	EIPAENVFLAQ	0	36	Pyruvate kinase deficiency of red cells	PKRD	266200
		KRT5;KRT6A	181;176	P13647	VAR_010459;VAR_072457	rs60715293;rs59642296	Ser181Pro;Ser176Pro	PH	NNkFAsFIDkV	NNkFAPFIDkV	0	29	Epidermolysis bullosa simplex, Dowling-Meara type	DM-EBS	131760
		PGM1	115	P36871	VAR_062280	rs121918371	Thr115Ala	PH	GGIILtAsHNP	GGIILAAsHNP	0	28	Congenital disorder of glycosylation 1T	CDG1T	614921
		KRT1	193	P04264	VAR_003857	rs60937700	Ser193Pro	PH	NNQFAsFIDkV	NNQFAPFIDkV	0	28	Epidermolytic hyperkeratosis	EHK	113800
		MAPT	686	P10636	VAR_019668	rs63751264	Lys686Ile	AC	PGGGNkkIETH	PGGGNIkIETH	0	27	Pick disease of the brain	PIDB	172700
		BTK	40	Q06187	VAR_008294;VAR_008295	-	Tyr40Cys;Tyr40Asn	PH	HKLSYyEYDFE	HKLSYCEYDFE	0	26	X-linked agammaglobulinemia	XLA	300755
		GSS	270	P48637	VAR_003608;VAR_003609	-	Tyr270Cys;Tyr270His	PH	YFRDGyMPRQY	YFRDGCMPRQY	0	25	Glutathione synthetase deficiency	GSS deficiency	266130
		TBL1XR1	446	Q9BZK7	VAR_076759	rs878854402	Tyr446Cys	PH	HQEPVySVAFS	HQEPVCSVAFS	0	24	Pierpont syndrome	PRPTS	602342
		ACTA1	68	P68133	VAR_062432	-	Thr68Ile	PH	kRGILtLkyPI	kRGILILkyPI	0	20	Nemaline myopathy 3	NEM3	161800
		CHN1	143	P15882	VAR_047942	rs121912794	Tyr143His	PH	TINPIyEHVGy	TINPIHEHVGy	0	20	Duane retraction syndrome 2	DURS2	604356
		PKP2	169	Q99959	VAR_065706	rs139139859	Ser169Gly	PH	sDyQysQRsQA	sDyQyGQRsQA	0	18	Arrhythmogenic right ventricular dysplasia, familial, 9	ARVD9	609040
		LMNA	303	P02545	VAR_064968	rs61527854	Ser303Pro	PH	RIDsLsAQLsQ	RIDsLPAQLsQ	0	18	Emery-Dreifuss muscular dystrophy 2, autosomal dominant	EDMD2	181350
		MLH1	379	P40692	VAR_022667	rs143009528	Tyr379Cys	PH	SSDkVyAHQMV	SSDkVCAHQMV	0	17	Hereditary non-polyposis colorectal cancer 2	HNPCC2	609310
		ACTA2	145	P62736	VAR_062578	-	Tyr145Cys	PH	AVLSLyASGRT	AVLSLCASGRT	0	16	Aortic aneurysm, familial thoracic 6	AAT6	611788
		MYH7	1854	P12883	VAR_042838	rs372381770	Thr1854Met	PH	ELtyQtEEDRk	ELtyQMEEDRk	0	16	Cardiomyopathy, familial hypertrophic 1	CMH1	192600
		HSPA9	128	P38646	VAR_076663	rs765368797	Tyr128Cys	PH	LIGRRyDDPEV	LIGRRCDDPEV	0	14	Even-plus syndrome	EVPLS	616854
		ACTA1	281	P68133	VAR_062471	-	Tyr281His	PH	IHETtyNsIMK	IHETtHNsIMK	0	14	Nemaline myopathy 3	NEM3	161800
		BMPR2	863	Q13873	VAR_073042	rs1006246556	Ser863Asn	PH	LNINssPDEHE	LNINsNPDEHE	0	14	Pulmonary hypertension, primary, 1	PPH1	178600
		CPS1	1491	P31327	VAR_064069	-	Tyr1491His	PH	kSLFHyRQYSA	kSLFHHRQYSA	0	14	Carbamoyl phosphate synthetase 1 deficiency	CPS1D	237300
		TPM3	88	P06753	VAR_071500	-	Ser88Phe	PH	EAEVAsLNRRI	EAEVAFLNRRI	0	13	Cap myopathy 1	CAPM1; NEM1	609284;609284
		HPRT1	159	P00492	VAR_071620	-	Lys159Glu	UB	NPKMVkVASLL	NPKMVEVASLL	0	13	Lesch-Nyhan syndrome	LNS	300322
		ACTA1	328	P68133	VAR_076427	rs398122936	Lys328Asn	AC	APstMkIkIIA	APstMNIkIIA	0	13	Nemaline myopathy 3	NEM3	161800
		ACTG1	203	P63261	VAR_067817	rs281875327	Thr203Lys	PH	ysFtttAEREI	ysFttKAEREI	0	12	Baraitser-Winter syndrome 2	BRWS2	614583
		MYH7	412	P12883	VAR_042781	-	Thr412Asn	PH	GNEyVtkGQNV	GNEyVNkGQNV	0	12	Cardiomyopathy, dilated 1S	CMD1S	613426
		TPM2	261	P07951	VAR_071498	-	Tyr261Cys	PH	LEDEVyAQKMK	LEDEVCAQKMK	0	11	Arthrogryposis, distal, 1A	DA1A	108120
		ACTA2	326	P62736	VAR_062581	rs777832794	Thr326Asn	PH	ALAPstMkIkI	ALAPsNMkIkI	0	11	Aortic aneurysm, familial thoracic 6	AAT6	611788
		SQSTM1	370	Q13501	VAR_073934	rs143956614	Ser370Pro	PH	ssLDPsQEGPt	ssLDPPQEGPt	0	11	Frontotemporal dementia and/or amyotrophic lateral sclerosis 3	FTDALS3	616437
		FLT4	1235	P35916	VAR_074051	-	Ser1235Cys	PH	yyNWVsFPGCL	yyNWVCFPGCL	0	11	Lymphedema, hereditary, 1A	LMPH1A	153100
		ACTG1	89	P63261	VAR_032434	rs28999111	Thr89Ile	PH	kIWHHtFyNEL	kIWHHIFyNEL	0	10	Deafness, autosomal dominant, 20	DFNA20	604717
		PLP1	116	P60201	VAR_015023	-	Thr116Lys	PH	KGLsAtVtGGQ	KGLsAKVtGGQ	0	10	Leukodystrophy, hypomyelinating, 1	HLD1	312080
		LDLRAP1	202	Q5SW96	VAR_023320	rs386629678	Ser202His	PH	QDCTPsLKsLV	QDCTPHLKsLV	0	10	Hypercholesterolemia, autosomal recessive	ARH	603813
		KRT14	415	P02533	VAR_031638;VAR_003844	rs59442925;rs58380626	Tyr415Cys;Tyr415His	PH	QEIAtyRRLLE	QEIAtCRRLLE	0	10	Epidermolysis bullosa simplex, Weber-Cockayne type	WC-EBS	131800
		TFRC	20	P02786	VAR_076365	rs863225436	Tyr20His	PH	GEPLsytRFsL	GEPLsHtRFsL	1	1093	Immunodeficiency 46	IMD46	616740
		PTPN11	63	Q06124	VAR_015606	rs121918459	Tyr63Cys	PH	NtGDyyDLyGG	NtGDyCDLyGG	1	87	Noonan syndrome 1	NS1	163950
		PTPN11	279	Q06124	VAR_015614	rs121918456	Tyr279Cys	PH	kNkNRykNILP	kNkNRCkNILP	1	73	LEOPARD syndrome 1	LPRD1; NS1	151100;163950
		ANTXR2	381	P58335	VAR_022694	rs137852901	Tyr381Cys	PH	VDAsyyGGRGV	VDAsyCGGRGV	1	47	Hyaline fibromatosis syndrome	HFS	228600
		OTC	88	P00480	VAR_004863	rs72554339	Lys88Asn	AC	GMIFEkRSTRT	GMIFENRSTRT	1	37	Ornithine carbamoyltransferase deficiency	OTCD	311250
		RAF1	257	P04049	VAR_037808	rs80338796	Ser257Leu	PH	sQRQRststPN	sQRQRLtstPN	1	34	LEOPARD syndrome 2	LPRD2; NS5	611554;611553
		CDC42	64	P60953	VAR_076337	rs864309721	Tyr64Cys	PH	AGQEDyDRLRP	AGQEDCDRLRP	1	32	Takenouchi-Kosaki syndrome	TKS	616737
		RAF1	260	P04049	VAR_037811	-	Thr260Arg	PH	QRststPNVHM	QRstsRPNVHM	1	29	Noonan syndrome 5	NS5	611553
		TEK	897	Q02763	VAR_066606	rs80338909	Tyr897Cys	PH	CEHRGyLyLAI	CEHRGCLyLAI	1	27	Dominantly inherited venous malformations	VMCM	600195
		LDHB	7	P07195	VAR_004173	rs118203897	Lys7Glu	AC	ATLkEkLIAPV	ATLkEELIAPV	1	19	Lactate dehydrogenase B deficiency	LDHBD	614128
		KRAS	147	P01116	VAR_069785	rs387907206	Lys147Glu	UB	IEtSAktRQRV	IEtSAEtRQRV	2	10	Cardiofaciocutaneous syndrome 2	CFC2	615278
		IRF6	424	O14896	VAR_064476	rs387906968	Ser424Leu	PH	VRLQIsTPDIK	VRLQILTPDIK	2	10	Popliteal pterygium syndrome	PPS	119500
		CCND2	280	P30279	VAR_072370;VAR_072371	rs587777618;rs587777620	Thr280Ala;Thr280Asn	PH	LDQAstPtDVR	LDQAsAPtDVR	4	17	Megalencephaly-polymicrogyria-polydactyly-hydrocephalus syndrome 3	MPPH3	615938
		COL4A3BP	132	Q9Y5P4	VAR_073721	-	Ser132Leu	PH	LRRHGsMVsLV	LRRHGLMVsLV	5	29	Mental retardation, autosomal dominant 34	MRD34	616351
		MET	1230	P08581	VAR_032491	-	Tyr1230Asp	PH	LARDMyDkEyy	LARDMDDkEyy	6	125	Renal cell carcinoma papillary	RCCP	605074
		MET	1230	P08581	VAR_006292	rs121913246	Tyr1230Cys	PH	LARDMyDkEyy	LARDMCDkEyy	6	125	Renal cell carcinoma papillary	RCCP	605074
		PAH	16	P00439	VAR_000869	rs62642946	Ser16Pro	PH	LGRKLsDFGQE	LGRKLPDFGQE	7	48	Phenylketonuria	PKU	261600
		PDE4D	190	Q08499	VAR_068242	rs397514466	Ser190Ala	PH	SQRREsFLYRs	SQRREAFLYRs	9	30	Acrodysostosis 2, with or without hormone resistance	ACRDYS2	614613
		NTRK2	706	Q16620	VAR_065890	rs121434633	Tyr706Cys	PH	VySTDyyRVGG	VySTDCyRVGG	10	59	Obesity, hyperphagia, and developmental delay	OBHD	613886
		BRAF	599	P15056	VAR_058628	rs121913375	Thr599Arg	PH	DFGLAtVksRW	DFGLARVksRW	10	10	Cardiofaciocutaneous syndrome 1	CFC1	115150
		RPS6KA3	227	P51812	VAR_006195	rs122454125	Ser227Ala	PH	EKKAysFCGtV	EKKAyAFCGtV	12	204	Coffin-Lowry syndrome	CLS	303600
		SLC12A3	60	P55017	VAR_039475	rs371443644	Thr60Met	PH	tFGYNtIDVVP	tFGYNMIDVVP	22	25	Gitelman syndrome	GTLMNS	263800
		ABL1	226	P00519	VAR_079482	-	Tyr226Cys	PH	NKPtVyGVsPN	NKPtVCGVsPN	24	340	Congenital heart defects and skeletal malformations syndrome	CHDSKM	617602
		RET	1062	P07949	VAR_067124	rs587778659	Tyr1062Cys	PH	IENkLyGMsDP	IENkLCGMsDP	38	41	Hirschsprung disease 1	HSCR1	142623
		RAF1	259	P04049	VAR_037809	rs397516827	Ser259Phe	PH	RQRststPNVH	RQRstFtPNVH	50	223	Noonan syndrome 5	NS5	611553
		NFKBIA	32	P25963	VAR_034871	rs28933100	Ser32Ile	PH	DDRHDsGLDsM	DDRHDIGLDsM	128	147	Ectodermal dysplasia, anhidrotic, with T-cell immunodeficiency autosomal dominant	ADEDAID	612132
		STAT1	701	P42224	VAR_075500	-	Tyr701Cys	PH	PKGtGyIktEL	PKGtGCIktEL	138	208	Immunodeficiency 31B	IMD31B	613796
		* https://web.expasy.org/variant_pages/VAR_032491.html
		& MIM https://www.omim.org/entry/163950
		All entries from Humsavar release: 20-Jun-2018
		Humsavar URL https://www.uniprot.org/docs/humsavar
